# Supplementary material for: Integrative GWAS and transcriptomics reveal GhAMT2 as a key regulator of cotton resistance to Verticillium wilt
Source: Front Plant Sci. 2025 Apr 25;16:1563466. doi: 10.3389/fpls.2025.1563466 (PMC12062179; doi:10.3389/fpls.2025.1563466)
Supplement: Supplementary file 1 [file Table1.xlsx]

## Sheet: Table S1
Table S1: Phenotypic variation of verticillium wilt in the natural populations.
Trait	Environment	Mean	Min	Max	SD	Skewness	Kurtosis	CV
Verticillium Wilt	E1	33.21	3.33	72.06	15.38	0.18	-0.08	0.463114
	E2	33.09	1.56	67.19	14.76	0.13	-0.09	0.446056
	E3	30.9	2.63	71.43	15.57	0.23	-0.08	0.503883
E1: Field-2016; E2: Field-2017; E3: Field-2018

## Sheet: Table S2
Table S2: Variance analysis for verticillium wilt in the natural population.
Trait	Variables	df	Sum of squares	F-value	P-value
Verticillium Wilt	Environment	4	32450	52.8	<0.001	***
	Genotype	354	167373	3.08	<0.001	***
	Genotype × Environment	1416	249972	1.15	< 0.05	*
	Error	690	106026

## Sheet: Tsble S3
Table S3: Significant SNPs in QTLs
QTLs	Position	SNP	-LOG10(P)	PVE (%)	Environments
qVD-A01-1	9731094	rsGhir_A01_9731094	6.58363	7.20938	E1
qVD-A01-2	116809874	rsGhir_A01_116809874	6.37911	6.97099	E3
	116809874	rsGhir_A01_116809874	6.2337	6.8013	BLUP
	116809999	rsGhir_A01_116809999	6.58327	7.20896	E3
	116810882	rsGhir_A01_116810882	7.46891	8.23709	E3
	116810882	rsGhir_A01_116810882	6.81402	7.47752	BLUP
	116811796	rsGhir_A01_116811796	6.83634	7.50346	E3
	116811796	rsGhir_A01_116811796	6.5173	7.1321	BLUP
	116811980	rsGhir_A01_116811980	7.25563	7.99015	E3
	116811980	rsGhir_A01_116811980	7.19798	7.92333	BLUP
	116811984	rsGhir_A01_116811984	7.54028	8.31962	E3
	116811984	rsGhir_A01_116811984	7.1705	7.89147	BLUP
	116812273	rsGhir_A01_116812273	7.22855	7.95877	E3
	116812273	rsGhir_A01_116812273	6.92118	7.60207	BLUP
	116812530	rsGhir_A01_116812530	6.99975	7.69333	E3
	116812530	rsGhir_A01_116812530	6.60241	7.23125	BLUP
	116813353	rsGhir_A01_116813353	6.80758	7.47003	E3
	116813480	rsGhir_A01_116813480	7.12401	7.83754	E3
	116813480	rsGhir_A01_116813480	6.3398	6.92513	BLUP
	116813758	rsGhir_A01_116813758	7.07893	7.78525	E3
	116813758	rsGhir_A01_116813758	6.14777	6.70094	BLUP
	116813951	rsGhir_A01_116813951	7.08413	7.79128	E3
	116813951	rsGhir_A01_116813951	6.53296	7.15035	BLUP
	116814376	rsGhir_A01_116814376	7.09174	7.8001	E3
	116814376	rsGhir_A01_116814376	6.27152	6.84545	BLUP
	116814397	rsGhir_A01_116814397	6.89865	7.57589	E3
	116814397	rsGhir_A01_116814397	6.02249	6.55454	BLUP
	116814405	rsGhir_A01_116814405	6.94594	7.63083	E3
	116814405	rsGhir_A01_116814405	6.1941	6.75505	BLUP
	116814411	rsGhir_A01_116814411	6.94594	7.63083	E3
	116814411	rsGhir_A01_116814411	6.1941	6.75505	BLUP
	116814633	rsGhir_A01_116814633	7.21868	7.94733	E3
	116814633	rsGhir_A01_116814633	6.37412	6.96517	BLUP
	116815065	rsGhir_A01_116815065	6.0469	6.58307	E3
	116815574	rsGhir_A01_116815574	6.99013	7.68216	E3
	116815574	rsGhir_A01_116815574	6.29662	6.87474	BLUP
	116815642	rsGhir_A01_116815642	7.19424	7.91899	E3
	116815642	rsGhir_A01_116815642	6.43051	7.03093	BLUP
	116815893	rsGhir_A01_116815893	5.9767	6.50099	E3
	116816109	rsGhir_A01_116816109	6.96082	7.64812	E3
	116816109	rsGhir_A01_116816109	6.81988	7.48432	BLUP
	116816131	rsGhir_A01_116816131	6.76725	7.42312	E3
	116816131	rsGhir_A01_116816131	6.44933	7.05288	BLUP
	116816231	rsGhir_A01_116816231	6.51521	7.12966	E3
	116816231	rsGhir_A01_116816231	6.16778	6.72431	BLUP
	116816323	rsGhir_A01_116816323	7.28038	8.01883	E3
	116816323	rsGhir_A01_116816323	6.56182	7.18397	BLUP
	116816750	rsGhir_A01_116816750	6.93125	7.61377	E3
	116816750	rsGhir_A01_116816750	6.332	6.91603	BLUP
	116816920	rsGhir_A01_116816920	6.92843	7.6105	E3
	116816920	rsGhir_A01_116816920	6.33501	6.91954	BLUP
	116817170	rsGhir_A01_116817170	7.20809	7.93505	E3
	116817170	rsGhir_A01_116817170	6.914	7.59373	BLUP
	116817667	rsGhir_A01_116817667	7.0536	7.75585	E3
	116817667	rsGhir_A01_116817667	6.63443	7.26854	BLUP
	116823140	rsGhir_A01_116823140	6.45904	7.06419	E3
	116824049	rsGhir_A01_116824049	6.95106	7.63678	E3
	116824049	rsGhir_A01_116824049	6.10226	6.64777	BLUP
	116824666	rsGhir_A01_116824666	7.75165	8.56376	E3
	116824666	rsGhir_A01_116824666	7.45744	8.22382	BLUP
	116824827	rsGhir_A01_116824827	7.66062	8.45868	E3
	116824827	rsGhir_A01_116824827	6.90782	7.58655	BLUP
	116824847	rsGhir_A01_116824847	7.49741	8.27005	E3
	116824847	rsGhir_A01_116824847	6.84247	7.51059	BLUP
	116824996	rsGhir_A01_116824996	6.93733	7.62083	E3
	116824996	rsGhir_A01_116824996	6.53291	7.15029	BLUP
	116826053	rsGhir_A01_116826053	7.05294	7.75508	E3
	116826053	rsGhir_A01_116826053	6.25621	6.82758	BLUP
	116826642	rsGhir_A01_116826642	6.39538	6.98996	E3
	116827155	rsGhir_A01_116827155	6.37973	6.97171	E3
	116828713	rsGhir_A01_116828713	6.572	7.19583	E3
	116828713	rsGhir_A01_116828713	6.16588	6.72209	BLUP
	116828870	rsGhir_A01_116828870	7.12613	7.84001	E3
	116828870	rsGhir_A01_116828870	6.8177	7.4818	BLUP
	116829677	rsGhir_A01_116829677	7.4956	8.26796	E3
	116829677	rsGhir_A01_116829677	6.8031	7.46481	BLUP
	116830091	rsGhir_A01_116830091	6.99853	7.69192	E3
	116830091	rsGhir_A01_116830091	6.30507	6.8846	BLUP
	116830296	rsGhir_A01_116830296	6.35453	6.94231	E3
	116830340	rsGhir_A01_116830340	6.4938	7.10472	E3
	116830379	rsGhir_A01_116830379	6.33579	6.92045	E3
	116830379	rsGhir_A01_116830379	6.13639	6.68764	BLUP
	116831603	rsGhir_A01_116831603	6.80537	7.46745	E3
	116831603	rsGhir_A01_116831603	6.11683	6.6648	BLUP
	116832190	rsGhir_A01_116832190	6.97441	7.6639	E3
	116832190	rsGhir_A01_116832190	6.24823	6.81826	BLUP
	116832407	rsGhir_A01_116832407	6.88506	7.56009	E3
	116832407	rsGhir_A01_116832407	6.57909	7.2041	BLUP
	116832422	rsGhir_A01_116832422	7.05589	7.7585	E3
	116832422	rsGhir_A01_116832422	6.64778	7.28408	BLUP
	116832454	rsGhir_A01_116832454	7.05928	7.76244	E3
	116832454	rsGhir_A01_116832454	6.49896	7.11073	BLUP
	116832495	rsGhir_A01_116832495	7.06283	7.76656	E3
	116832700	rsGhir_A01_116832700	7.12115	7.83423	E3
	116832700	rsGhir_A01_116832700	6.60392	7.23301	BLUP
	117108960	rsGhir_A01_117108960	5.99161	6.51843	E2
	117248183	rsGhir_A01_117248183	6.36218	6.95124	E3
	117314319	rsGhir_A01_117314319	8.80158	9.76967	E3
	117314319	rsGhir_A01_117314319	7.35541	8.10573	BLUP
	117315481	rsGhir_A01_117315481	8.39244	9.30114	E3
	117315481	rsGhir_A01_117315481	8.11938	8.98745	BLUP
	117315481	rsGhir_A01_117315481	6.70256	7.34785	E2
	117315860	rsGhir_A01_117315860	8.08817	8.95154	BLUP
	117315860	rsGhir_A01_117315860	7.4612	8.22818	E3
	117315860	rsGhir_A01_117315860	7.33946	8.08727	E2
	117318273	rsGhir_A01_117318273	7.39946	8.15673	E3
	117318273	rsGhir_A01_117318273	6.52589	7.14211	BLUP
	117319113	rsGhir_A01_117319113	7.48233	8.25262	E3
	117319113	rsGhir_A01_117319113	7.4094	8.16823	BLUP
	117319113	rsGhir_A01_117319113	6.13466	6.68563	E2
	117319148	rsGhir_A01_117319148	7.73725	8.54715	E3
	117319148	rsGhir_A01_117319148	7.60472	8.3941	BLUP
	117319148	rsGhir_A01_117319148	6.2983	6.87671	E2
	117342595	rsGhir_A01_117342595	7.7297	8.53844	BLUP
	117342595	rsGhir_A01_117342595	7.60843	8.3984	E3
	117342595	rsGhir_A01_117342595	6.66107	7.29956	E2
	117343220	rsGhir_A01_117343220	8.10476	8.97062	E3
	117343220	rsGhir_A01_117343220	7.39707	8.15396	BLUP
	117343220	rsGhir_A01_117343220	5.8564	6.36027	E2
	117343267	rsGhir_A01_117343267	8.52712	9.45556	E3
	117343267	rsGhir_A01_117343267	8.30594	9.20184	BLUP
	117343267	rsGhir_A01_117343267	6.61063	7.24082	E2
	117343702	rsGhir_A01_117343702	8.39209	9.30074	E3
	117343702	rsGhir_A01_117343702	8.18427	9.06205	BLUP
	117343702	rsGhir_A01_117343702	6.76253	7.41763	E2
	117344281	rsGhir_A01_117344281	6.29344	6.87103	E3
	117344414	rsGhir_A01_117344414	7.52416	8.30099	E3
	117344414	rsGhir_A01_117344414	7.35017	8.09967	BLUP
	117344414	rsGhir_A01_117344414	6.13443	6.68535	E2
	117344666	rsGhir_A01_117344666	7.91177	8.74841	E3
	117344666	rsGhir_A01_117344666	7.73926	8.54948	BLUP
	117344666	rsGhir_A01_117344666	6.40042	6.99584	E2
	117345320	rsGhir_A01_117345320	7.79671	8.61577	E3
	117345320	rsGhir_A01_117345320	7.6243	8.41673	BLUP
	117345320	rsGhir_A01_117345320	6.42519	7.02473	E2
	117345428	rsGhir_A01_117345428	8.13824	9.00913	E3
	117345428	rsGhir_A01_117345428	7.56861	8.35237	BLUP
	117345428	rsGhir_A01_117345428	6.08693	6.62985	E2
	117345465	rsGhir_A01_117345465	8.29553	9.1899	BLUP
	117345465	rsGhir_A01_117345465	8.24568	9.13263	E3
	117345465	rsGhir_A01_117345465	6.76071	7.41551	E2
	117345556	rsGhir_A01_117345556	8.46465	9.38396	E3
	117345556	rsGhir_A01_117345556	8.3171	9.21466	BLUP
	117345556	rsGhir_A01_117345556	6.69109	7.3345	E2
	117345571	rsGhir_A01_117345571	8.46465	9.38396	E3
	117345571	rsGhir_A01_117345571	8.3171	9.21466	BLUP
	117345571	rsGhir_A01_117345571	6.69109	7.3345	E2
	117348129	rsGhir_A01_117348129	6.88912	7.56481	E3
	117348129	rsGhir_A01_117348129	6.80767	7.47013	BLUP
	117348129	rsGhir_A01_117348129	5.79658	6.29024	E2
	117348146	rsGhir_A01_117348146	7.42666	8.18821	BLUP
	117348146	rsGhir_A01_117348146	7.29567	8.03654	E3
	117348146	rsGhir_A01_117348146	6.20098	6.76309	E2
	117348409	rsGhir_A01_117348409	7.20421	7.93056	BLUP
	117348409	rsGhir_A01_117348409	7.14123	7.85752	E3
	117348409	rsGhir_A01_117348409	6.29685	6.87501	E2
	117348518	rsGhir_A01_117348518	8.22325	9.10686	E3
	117348518	rsGhir_A01_117348518	7.8655	8.69509	BLUP
	117348518	rsGhir_A01_117348518	6.3271	6.91031	E2
	117348621	rsGhir_A01_117348621	8.01964	8.87266	E3
	117348621	rsGhir_A01_117348621	7.69529	8.49871	BLUP
	117348621	rsGhir_A01_117348621	6.43158	7.03218	E2
	117348624	rsGhir_A01_117348624	8.01964	8.87266	E3
	117348624	rsGhir_A01_117348624	7.69529	8.49871	BLUP
	117348624	rsGhir_A01_117348624	6.43158	7.03218	E2
	117348969	rsGhir_A01_117348969	7.98635	8.83433	E3
	117348969	rsGhir_A01_117348969	7.97927	8.82618	BLUP
	117348969	rsGhir_A01_117348969	6.53662	7.15462	E2
	117349329	rsGhir_A01_117349329	8.61377	9.55482	E3
	117349329	rsGhir_A01_117349329	8.10194	8.96738	BLUP
	117349329	rsGhir_A01_117349329	6.31481	6.89597	E2
	117349402	rsGhir_A01_117349402	8.25839	9.14723	E3
	117349402	rsGhir_A01_117349402	8.1591	9.03312	BLUP
	117349402	rsGhir_A01_117349402	6.53594	7.15382	E2
	117350422	rsGhir_A01_117350422	7.3264	8.07214	E3
	117350422	rsGhir_A01_117350422	6.84753	7.51647	BLUP
	117351016	rsGhir_A01_117351016	7.38655	8.14179	E3
	117351016	rsGhir_A01_117351016	5.99701	6.52473	BLUP
	117352538	rsGhir_A01_117352538	8.17282	9.04889	E3
	117352538	rsGhir_A01_117352538	7.76811	8.58277	BLUP
	117352538	rsGhir_A01_117352538	6.29378	6.87143	E2
	117352623	rsGhir_A01_117352623	8.11019	8.97688	E3
	117352623	rsGhir_A01_117352623	7.90796	8.74403	BLUP
	117352623	rsGhir_A01_117352623	6.41555	7.01349	E2
	117353651	rsGhir_A01_117353651	7.91182	8.74848	E3
	117353651	rsGhir_A01_117353651	7.83743	8.66272	BLUP
	117353651	rsGhir_A01_117353651	6.45719	7.06204	E2
	117353705	rsGhir_A01_117353705	8.17999	9.05713	E3
	117353705	rsGhir_A01_117353705	7.71045	8.51621	BLUP
	117353705	rsGhir_A01_117353705	6.49266	7.10339	E2
	117357478	rsGhir_A01_117357478	8.10984	8.97647	BLUP
	117357478	rsGhir_A01_117357478	8.02792	8.8822	E3
	117357478	rsGhir_A01_117357478	6.91761	7.59792	E2
	117358585	rsGhir_A01_117358585	8.44475	9.36114	E3
	117358585	rsGhir_A01_117358585	8.09503	8.95943	BLUP
	117358585	rsGhir_A01_117358585	6.78494	7.4437	E2
	117358824	rsGhir_A01_117358824	9.6159	10.6967	BLUP
	117358824	rsGhir_A01_117358824	9.38525	10.4349	E3
	117358824	rsGhir_A01_117358824	7.92529	8.76399	E2
	117358870	rsGhir_A01_117358870	9.53125	10.6007	E3
	117358870	rsGhir_A01_117358870	8.34995	9.25237	BLUP
	117358870	rsGhir_A01_117358870	6.35699	6.94518	E2
	117358955	rsGhir_A01_117358955	8.42007	9.33283	BLUP
	117358955	rsGhir_A01_117358955	8.37717	9.28361	E3
	117358955	rsGhir_A01_117358955	7.17718	7.89921	E2
	117359624	rsGhir_A01_117359624	8.96064	9.95132	E3
	117359624	rsGhir_A01_117359624	8.56943	9.50403	BLUP
	117359624	rsGhir_A01_117359624	6.87078	7.5435	E2
	117360037	rsGhir_A01_117360037	8.03079	8.8855	E3
	117360037	rsGhir_A01_117360037	7.74931	8.56107	BLUP
	117360037	rsGhir_A01_117360037	6.46907	7.07589	E2
	117360073	rsGhir_A01_117360073	7.89754	8.73202	E3
	117360073	rsGhir_A01_117360073	6.98921	7.68109	BLUP
	117360073	rsGhir_A01_117360073	5.88727	6.39638	E2
	117360193	rsGhir_A01_117360193	8.24808	9.13539	E3
	117360193	rsGhir_A01_117360193	8.07925	8.94128	BLUP
	117360193	rsGhir_A01_117360193	6.80462	7.46658	E2
	117360345	rsGhir_A01_117360345	9.01673	10.0153	E3
	117360345	rsGhir_A01_117360345	8.27591	9.16736	BLUP
	117360345	rsGhir_A01_117360345	6.45285	7.05698	E2
	117360412	rsGhir_A01_117360412	8.51964	9.44699	BLUP
	117360412	rsGhir_A01_117360412	8.27663	9.16819	E3
	117360412	rsGhir_A01_117360412	7.33741	8.08489	E2
	117360655	rsGhir_A01_117360655	8.07289	8.93396	BLUP
	117360655	rsGhir_A01_117360655	7.11087	7.8223	E2
	117360655	rsGhir_A01_117360655	7.09996	7.80965	E3
	117360899	rsGhir_A01_117360899	8.41952	9.33221	E3
	117360899	rsGhir_A01_117360899	8.09582	8.96034	BLUP
	117360899	rsGhir_A01_117360899	6.88652	7.56179	E2
	117361133	rsGhir_A01_117361133	8.51077	9.43683	E3
	117361133	rsGhir_A01_117361133	7.96749	8.81262	BLUP
	117361133	rsGhir_A01_117361133	6.47006	7.07704	E2
	117362532	rsGhir_A01_117362532	8.31301	9.20997	BLUP
	117362532	rsGhir_A01_117362532	8.21324	9.09536	E2
	117362532	rsGhir_A01_117362532	7.20565	7.93222	E3
	117362545	rsGhir_A01_117362545	8.31301	9.20997	BLUP
	117362545	rsGhir_A01_117362545	8.21324	9.09536	E2
	117362545	rsGhir_A01_117362545	7.20565	7.93222	E3
	117362643	rsGhir_A01_117362643	7.86	8.68874	E3
	117362643	rsGhir_A01_117362643	7.79648	8.6155	BLUP
	117362643	rsGhir_A01_117362643	6.93461	7.61767	E2
	117362668	rsGhir_A01_117362668	8.15743	9.0312	BLUP
	117362668	rsGhir_A01_117362668	8.02867	8.88306	E3
	117362668	rsGhir_A01_117362668	7.18532	7.90865	E2
	117362821	rsGhir_A01_117362821	9.74638	10.8445	BLUP
	117362821	rsGhir_A01_117362821	9.24903	10.28	E3
	117362821	rsGhir_A01_117362821	8.06277	8.92232	E2
	117362859	rsGhir_A01_117362859	7.53597	8.31465	E3
	117362859	rsGhir_A01_117362859	7.53139	8.30934	BLUP
	117362859	rsGhir_A01_117362859	6.11096	6.65793	E2
	117363020	rsGhir_A01_117363020	9.91219	11.0321	BLUP
	117363020	rsGhir_A01_117363020	9.5978	10.6761	E3
	117363020	rsGhir_A01_117363020	7.76319	8.57708	E2
	117363240	rsGhir_A01_117363240	8.20548	9.08644	E3
	117363240	rsGhir_A01_117363240	6.84253	7.51066	BLUP
	117363401	rsGhir_A01_117363401	6.76049	7.41525	BLUP
	117363401	rsGhir_A01_117363401	6.6251	7.25767	E3
	117363401	rsGhir_A01_117363401	6.48969	7.09992	E2
	117363525	rsGhir_A01_117363525	8.65173	9.59827	E3
	117363525	rsGhir_A01_117363525	8.3743	9.28031	BLUP
	117363525	rsGhir_A01_117363525	6.87491	7.5483	E2
	117363630	rsGhir_A01_117363630	7.12427	7.83785	BLUP
	117363630	rsGhir_A01_117363630	7.00581	7.70036	E3
	117363630	rsGhir_A01_117363630	5.94152	6.45985	E2
	117365882	rsGhir_A01_117365882	7.43396	8.19665	BLUP
	117365882	rsGhir_A01_117365882	7.12507	7.83878	E3
	117365882	rsGhir_A01_117365882	6.72132	7.36968	E2
	117368866	rsGhir_A01_117368866	7.49076	8.26236	E3
	117368880	rsGhir_A01_117368880	6.521	7.13641	E3
	117369166	rsGhir_A01_117369166	8.28	9.17206	BLUP
	117369166	rsGhir_A01_117369166	8.10732	8.97357	E3
	117369166	rsGhir_A01_117369166	7.06184	7.76541	E2
	117369294	rsGhir_A01_117369294	8.28655	9.17959	BLUP
	117369294	rsGhir_A01_117369294	8.15752	9.0313	E3
	117369294	rsGhir_A01_117369294	7.13989	7.85597	E2
	117369337	rsGhir_A01_117369337	8.13529	9.00574	E3
	117369337	rsGhir_A01_117369337	8.04777	8.90504	BLUP
	117369337	rsGhir_A01_117369337	6.79809	7.45898	E2
	117371537	rsGhir_A01_117371537	7.94323	8.78467	E3
	117371537	rsGhir_A01_117371537	7.55689	8.33883	BLUP
	117371537	rsGhir_A01_117371537	6.25432	6.82536	E2
	117371568	rsGhir_A01_117371568	8.49956	9.42398	E3
	117371568	rsGhir_A01_117371568	8.30571	9.20159	BLUP
	117371568	rsGhir_A01_117371568	6.68772	7.33058	E2
	117371643	rsGhir_A01_117371643	7.31984	8.06455	E3
	117371643	rsGhir_A01_117371643	6.94255	7.62689	BLUP
	117371643	rsGhir_A01_117371643	5.77142	6.26079	E2
	117372431	rsGhir_A01_117372431	8.55125	9.48321	E3
	117372431	rsGhir_A01_117372431	8.1975	9.07727	BLUP
	117372431	rsGhir_A01_117372431	6.76195	7.41696	E2
	117372553	rsGhir_A01_117372553	8.4939	9.41749	BLUP
	117372553	rsGhir_A01_117372553	8.14916	9.02169	E3
	117372553	rsGhir_A01_117372553	7.33752	8.08502	E2
	117372600	rsGhir_A01_117372600	8.57192	9.5069	E3
	117372600	rsGhir_A01_117372600	8.51236	9.43865	BLUP
	117372600	rsGhir_A01_117372600	7.11961	7.83245	E2
	117372911	rsGhir_A01_117372911	7.69549	8.49895	E3
	117372911	rsGhir_A01_117372911	7.22359	7.95302	BLUP
	117372911	rsGhir_A01_117372911	6.02054	6.55226	E2
	117373013	rsGhir_A01_117373013	7.83935	8.66494	E3
	117373013	rsGhir_A01_117373013	6.91777	7.5981	BLUP
	117373097	rsGhir_A01_117373097	8.2505	9.13817	E3
	117373097	rsGhir_A01_117373097	8.123	8.99161	BLUP
	117373097	rsGhir_A01_117373097	6.14659	6.69957	E2
	117374756	rsGhir_A01_117374756	7.57832	8.3636	E3
	117374756	rsGhir_A01_117374756	6.62423	7.25667	BLUP
	117377324	rsGhir_A01_117377324	7.53389	8.31224	E3
	117377324	rsGhir_A01_117377324	6.61713	7.2484	BLUP
	117408466	rsGhir_A01_117408466	7.22306	7.9524	E3
	117408466	rsGhir_A01_117408466	6.94991	7.63544	BLUP
	117408466	rsGhir_A01_117408466	6.01226	6.54257	E2
	117412900	rsGhir_A01_117412900	8.01669	8.86927	E3
	117412900	rsGhir_A01_117412900	7.79032	8.60839	BLUP
	117412900	rsGhir_A01_117412900	6.53505	7.15279	E2
	117414241	rsGhir_A01_117414241	8.05784	8.91664	E3
	117414241	rsGhir_A01_117414241	7.31933	8.06396	BLUP
	117417139	rsGhir_A01_117417139	8.43341	9.34813	BLUP
	117417139	rsGhir_A01_117417139	8.1738	9.05002	E3
	117417139	rsGhir_A01_117417139	7.38518	8.1402	E2
	117417531	rsGhir_A01_117417531	8.04525	8.90215	E3
	117417531	rsGhir_A01_117417531	7.48562	8.25642	BLUP
	117417531	rsGhir_A01_117417531	6.5001	7.11206	E2
	117443104	rsGhir_A01_117443104	8.8082	9.77723	BLUP
	117443104	rsGhir_A01_117443104	8.7195	9.67582	E3
	117443104	rsGhir_A01_117443104	7.47353	8.24243	E2
	117444672	rsGhir_A01_117444672	7.88629	8.71905	E3
	117444672	rsGhir_A01_117444672	7.42359	8.18466	BLUP
	117444874	rsGhir_A01_117444874	9.23912	10.2687	BLUP
	117444874	rsGhir_A01_117444874	8.56623	9.50037	E3
	117444874	rsGhir_A01_117444874	8.12095	8.98925	E2
	117446069	rsGhir_A01_117446069	8.86582	9.84306	BLUP
	117446069	rsGhir_A01_117446069	8.80533	9.77395	E3
	117446069	rsGhir_A01_117446069	7.43737	8.2006	E2
	117446154	rsGhir_A01_117446154	8.85493	9.83063	BLUP
	117446154	rsGhir_A01_117446154	8.51664	9.44355	E3
	117446154	rsGhir_A01_117446154	7.6419	8.43705	E2
	117446201	rsGhir_A01_117446201	8.47923	9.40068	BLUP
	117446201	rsGhir_A01_117446201	8.36986	9.27522	E3
	117446201	rsGhir_A01_117446201	7.34747	8.09654	E2
	117446392	rsGhir_A01_117446392	8.74236	9.70195	E3
	117446392	rsGhir_A01_117446392	8.19383	9.07304	BLUP
	117446392	rsGhir_A01_117446392	6.60605	7.23549	E2
	117446532	rsGhir_A01_117446532	8.84231	9.81621	E3
	117446532	rsGhir_A01_117446532	8.50419	9.42929	BLUP
	117446532	rsGhir_A01_117446532	7.36874	8.12117	E2
	117447919	rsGhir_A01_117447919	8.44285	9.35896	E3
	117447919	rsGhir_A01_117447919	8.37505	9.28118	BLUP
	117447919	rsGhir_A01_117447919	7.08744	7.79511	E2
	117449501	rsGhir_A01_117449501	8.69571	9.6486	BLUP
	117449501	rsGhir_A01_117449501	8.19439	9.07369	E3
	117449501	rsGhir_A01_117449501	7.85755	8.68593	E2
	117450380	rsGhir_A01_117450380	8.58006	9.51622	E3
	117450380	rsGhir_A01_117450380	8.07561	8.93708	BLUP
	117450380	rsGhir_A01_117450380	6.49489	7.10598	E2
	117450441	rsGhir_A01_117450441	8.40147	9.3115	E3
	117450441	rsGhir_A01_117450441	8.02887	8.88329	BLUP
	117450441	rsGhir_A01_117450441	6.56154	7.18365	E2
	117450562	rsGhir_A01_117450562	8.57239	9.50743	E3
	117450562	rsGhir_A01_117450562	8.44233	9.35836	BLUP
	117450562	rsGhir_A01_117450562	7.05959	7.7628	E2
	117450750	rsGhir_A01_117450750	9.09104	10.1	E3
	117450750	rsGhir_A01_117450750	8.59913	9.53805	BLUP
	117450750	rsGhir_A01_117450750	6.48698	7.09676	E2
	117451301	rsGhir_A01_117451301	7.28477	8.02392	E3
	117451371	rsGhir_A01_117451371	7.73382	8.54319	E3
	117451371	rsGhir_A01_117451371	7.19259	7.91708	BLUP
	117451371	rsGhir_A01_117451371	6.10161	6.64701	E2
	117454422	rsGhir_A01_117454422	8.97571	9.96852	BLUP
	117454422	rsGhir_A01_117454422	8.8736	9.85195	E3
	117454422	rsGhir_A01_117454422	7.51286	8.28792	E2
	117454846	rsGhir_A01_117454846	8.83467	9.80748	BLUP
	117454846	rsGhir_A01_117454846	8.69535	9.64819	E3
	117454846	rsGhir_A01_117454846	7.66138	8.45955	E2
	117455600	rsGhir_A01_117455600	9.21769	10.2443	BLUP
	117455600	rsGhir_A01_117455600	9.00959	10.0072	E3
	117455600	rsGhir_A01_117455600	7.73255	8.54172	E2
	117456659	rsGhir_A01_117456659	8.625	9.56768	BLUP
	117456659	rsGhir_A01_117456659	8.58096	9.51725	E3
	117456659	rsGhir_A01_117456659	7.47658	8.24597	E2
	117456732	rsGhir_A01_117456732	8.625	9.56768	BLUP
	117456732	rsGhir_A01_117456732	8.58096	9.51725	E3
	117456732	rsGhir_A01_117456732	7.47658	8.24597	E2
	117456952	rsGhir_A01_117456952	7.10398	7.81431	E3
	117456952	rsGhir_A01_117456952	6.16942	6.72623	BLUP
	117456969	rsGhir_A01_117456969	6.55783	7.17933	E2
	117456969	rsGhir_A01_117456969	6.36799	6.95802	BLUP
	117456969	rsGhir_A01_117456969	5.83978	6.34081	E3
	117458084	rsGhir_A01_117458084	6.25432	6.82536	E3
	117459502	rsGhir_A01_117459502	8.45192	9.36936	E3
	117459502	rsGhir_A01_117459502	7.95736	8.80095	BLUP
	117459502	rsGhir_A01_117459502	6.39684	6.99167	E2
	117459693	rsGhir_A01_117459693	8.76244	9.72492	E3
	117459693	rsGhir_A01_117459693	8.13981	9.01093	BLUP
	117459693	rsGhir_A01_117459693	6.86419	7.53584	E2
	117459954	rsGhir_A01_117459954	8.55353	9.48582	E3
	117459954	rsGhir_A01_117459954	7.82487	8.64824	BLUP
	117459954	rsGhir_A01_117459954	6.74828	7.40105	E2
	117460032	rsGhir_A01_117460032	9.03269	10.0335	E3
	117460032	rsGhir_A01_117460032	9.00381	10.0006	BLUP
	117460032	rsGhir_A01_117460032	7.39253	8.14871	E2
	117460058	rsGhir_A01_117460058	8.48367	9.40576	E3
	117460058	rsGhir_A01_117460058	8.35343	9.25636	BLUP
	117460058	rsGhir_A01_117460058	7.19267	7.91717	E2
	117460136	rsGhir_A01_117460136	8.63917	9.5839	E3
	117460136	rsGhir_A01_117460136	8.29036	9.18396	BLUP
	117460136	rsGhir_A01_117460136	7.02503	7.72268	E2
	117460451	rsGhir_A01_117460451	8.52409	9.45209	E3
	117460451	rsGhir_A01_117460451	8.45345	9.37111	BLUP
	117460451	rsGhir_A01_117460451	7.3136	8.05732	E2
	117460619	rsGhir_A01_117460619	8.71285	9.66821	E3
	117460619	rsGhir_A01_117460619	8.55167	9.4837	BLUP
	117460619	rsGhir_A01_117460619	7.12058	7.83356	E2
	117460680	rsGhir_A01_117460680	8.7043	9.65843	E3
	117460680	rsGhir_A01_117460680	8.27519	9.16654	BLUP
	117460680	rsGhir_A01_117460680	7.0302	7.72869	E2
	117461001	rsGhir_A01_117461001	8.92188	9.90708	BLUP
	117461001	rsGhir_A01_117461001	8.51305	9.43944	E3
	117461001	rsGhir_A01_117461001	7.49593	8.26834	E2
	117461058	rsGhir_A01_117461058	8.84898	9.82382	BLUP
	117461058	rsGhir_A01_117461058	8.83783	9.81109	E3
	117461058	rsGhir_A01_117461058	7.28722	8.02675	E2
	117461139	rsGhir_A01_117461139	7.81946	8.642	BLUP
	117461139	rsGhir_A01_117461139	7.80425	8.62445	E3
	117461139	rsGhir_A01_117461139	6.82345	7.48848	E2
	117461281	rsGhir_A01_117461281	9.35438	10.3998	BLUP
	117461281	rsGhir_A01_117461281	8.85841	9.8346	E3
	117461281	rsGhir_A01_117461281	7.69815	8.50202	E2
	117461284	rsGhir_A01_117461284	9.35438	10.3998	BLUP
	117461284	rsGhir_A01_117461284	8.85841	9.8346	E3
	117461284	rsGhir_A01_117461284	7.69815	8.50202	E2
	117461313	rsGhir_A01_117461313	8.6708	9.62009	BLUP
	117461313	rsGhir_A01_117461313	8.65166	9.5982	E3
	117461313	rsGhir_A01_117461313	7.22598	7.95579	E2
	117462560	rsGhir_A01_117462560	8.35508	9.25826	BLUP
	117462560	rsGhir_A01_117462560	8.32052	9.21859	E3
	117462560	rsGhir_A01_117462560	7.12201	7.83522	E2
	117463071	rsGhir_A01_117463071	8.6077	9.54787	BLUP
	117463071	rsGhir_A01_117463071	8.5502	9.48201	E3
	117463071	rsGhir_A01_117463071	7.33995	8.08783	E2
	117468188	rsGhir_A01_117468188	7.94861	8.79087	E3
	117468188	rsGhir_A01_117468188	7.53751	8.31642	BLUP
	117468188	rsGhir_A01_117468188	6.14237	6.69464	E2
	117469027	rsGhir_A01_117469027	8.99332	9.98861	BLUP
	117469027	rsGhir_A01_117469027	8.64327	9.58859	E3
	117469027	rsGhir_A01_117469027	7.65836	8.45607	E2
	117469765	rsGhir_A01_117469765	8.49718	9.42125	E3
	117469765	rsGhir_A01_117469765	7.36379	8.11543	BLUP
	117469777	rsGhir_A01_117469777	8.43047	9.34476	E3
	117469777	rsGhir_A01_117469777	7.47611	8.24542	BLUP
	117470030	rsGhir_A01_117470030	7.55191	8.33308	E3
	117470030	rsGhir_A01_117470030	7.52164	8.29807	BLUP
	117470030	rsGhir_A01_117470030	6.36558	6.95521	E2
	117471380	rsGhir_A01_117471380	8.12569	8.9947	E3
	117471380	rsGhir_A01_117471380	8.04576	8.90274	BLUP
	117471380	rsGhir_A01_117471380	6.70989	7.35638	E2
	117471434	rsGhir_A01_117471434	7.53481	8.31331	E3
	117471434	rsGhir_A01_117471434	7.35198	8.10176	BLUP
	117471434	rsGhir_A01_117471434	6.28059	6.85603	E2
	117472099	rsGhir_A01_117472099	7.84534	8.67184	E3
	117472099	rsGhir_A01_117472099	7.82588	8.6494	BLUP
	117472099	rsGhir_A01_117472099	6.52828	7.14489	E2
	117472184	rsGhir_A01_117472184	8.13739	9.00815	BLUP
	117472184	rsGhir_A01_117472184	8.04542	8.90234	E3
	117472184	rsGhir_A01_117472184	6.6878	7.33067	E2
	117472318	rsGhir_A01_117472318	8.21951	9.10256	E3
	117472318	rsGhir_A01_117472318	7.64513	8.44079	BLUP
	117472318	rsGhir_A01_117472318	6.32169	6.904	E2
	117472319	rsGhir_A01_117472319	7.96814	8.81336	E3
	117472319	rsGhir_A01_117472319	7.49846	8.27127	BLUP
	117472319	rsGhir_A01_117472319	6.0724	6.61287	E2
	117472339	rsGhir_A01_117472339	8.14987	9.02251	E3
	117472339	rsGhir_A01_117472339	7.6617	8.45993	BLUP
	117472339	rsGhir_A01_117472339	6.37374	6.96473	E2
	117479579	rsGhir_A01_117479579	7.76591	8.58022	E3
	117479579	rsGhir_A01_117479579	6.96964	7.65837	BLUP
	117479579	rsGhir_A01_117479579	5.91597	6.42996	E2
	117479820	rsGhir_A01_117479820	6.14547	6.69825	E3
	117479820	rsGhir_A01_117479820	5.99548	6.52295	BLUP
	117480057	rsGhir_A01_117480057	8.26984	9.16039	E3
	117480057	rsGhir_A01_117480057	7.68816	8.49048	BLUP
	117480057	rsGhir_A01_117480057	6.37746	6.96906	E2
	117480133	rsGhir_A01_117480133	7.63596	8.43019	E3
	117480136	rsGhir_A01_117480136	7.5627	8.34554	E3
	117480136	rsGhir_A01_117480136	6.10423	6.65007	BLUP
	117480209	rsGhir_A01_117480209	7.70518	8.51014	E3
	117480209	rsGhir_A01_117480209	6.74544	7.39775	BLUP
	117480228	rsGhir_A01_117480228	7.70518	8.51014	E3
	117480228	rsGhir_A01_117480228	6.74544	7.39775	BLUP
	117480243	rsGhir_A01_117480243	7.70518	8.51014	E3
	117480243	rsGhir_A01_117480243	6.74544	7.39775	BLUP
	117480532	rsGhir_A01_117480532	7.80648	8.62703	E3
	117480532	rsGhir_A01_117480532	6.98472	7.67588	BLUP
	117480532	rsGhir_A01_117480532	6.028	6.56097	E2
	117481208	rsGhir_A01_117481208	7.65205	8.44878	E3
	117481208	rsGhir_A01_117481208	7.6246	8.41708	BLUP
	117481208	rsGhir_A01_117481208	6.82588	7.4913	E2
	117481233	rsGhir_A01_117481233	7.63191	8.42552	E3
	117481233	rsGhir_A01_117481233	7.53538	8.31396	BLUP
	117481233	rsGhir_A01_117481233	6.78998	7.44955	E2
	117482400	rsGhir_A01_117482400	7.83077	8.65504	E3
	117482400	rsGhir_A01_117482400	6.94262	7.62698	BLUP
	117482453	rsGhir_A01_117482453	6.47375	7.08135	E3
	117482453	rsGhir_A01_117482453	6.06344	6.6024	BLUP
	117482538	rsGhir_A01_117482538	7.5419	8.3215	E3
	117482538	rsGhir_A01_117482538	6.7551	7.40898	BLUP
	117482538	rsGhir_A01_117482538	6.11595	6.66376	E2
	117482721	rsGhir_A01_117482721	8.34785	9.24997	E3
	117482721	rsGhir_A01_117482721	7.65008	8.4465	BLUP
	117482721	rsGhir_A01_117482721	6.14937	6.70281	E2
	117482753	rsGhir_A01_117482753	8.15831	9.03222	E3
	117482753	rsGhir_A01_117482753	7.6671	8.46616	BLUP
	117482753	rsGhir_A01_117482753	6.42278	7.02192	E2
	117482904	rsGhir_A01_117482904	7.72737	8.53574	E3
	117482904	rsGhir_A01_117482904	7.00813	7.70306	BLUP
	117482904	rsGhir_A01_117482904	5.9524	6.47257	E2
	117483035	rsGhir_A01_117483035	7.95711	8.80066	E3
	117483035	rsGhir_A01_117483035	6.75225	7.40566	BLUP
	117483171	rsGhir_A01_117483171	7.96001	8.804	E3
	117483171	rsGhir_A01_117483171	7.54995	8.3308	BLUP
	117483171	rsGhir_A01_117483171	6.60766	7.23736	E2
	117483359	rsGhir_A01_117483359	7.64079	8.43578	E3
	117483359	rsGhir_A01_117483359	6.74404	7.39612	BLUP
	117484371	rsGhir_A01_117484371	8.45925	9.37777	E3
	117484371	rsGhir_A01_117484371	7.37408	8.12735	BLUP
	117484371	rsGhir_A01_117484371	6.14498	6.69768	E2
	117484452	rsGhir_A01_117484452	8.0632	8.9228	E3
	117484452	rsGhir_A01_117484452	6.81852	7.48274	BLUP
	117485580	rsGhir_A01_117485580	7.50969	8.28426	E3
	117485580	rsGhir_A01_117485580	6.90426	7.58241	BLUP
	117485580	rsGhir_A01_117485580	6.11176	6.65887	E2
	117486391	rsGhir_A01_117486391	7.4163	8.17621	E3
	117486391	rsGhir_A01_117486391	6.07938	6.62102	BLUP
	117486563	rsGhir_A01_117486563	7.92071	8.75871	E3
	117486563	rsGhir_A01_117486563	6.71532	7.3627	BLUP
	117486563	rsGhir_A01_117486563	5.80714	6.30261	E2
	117486735	rsGhir_A01_117486735	8.91772	9.90233	E3
	117486735	rsGhir_A01_117486735	8.10064	8.96588	BLUP
	117486735	rsGhir_A01_117486735	6.68774	7.3306	E2
	117487005	rsGhir_A01_117487005	8.09869	8.96364	E3
	117487005	rsGhir_A01_117487005	7.61568	8.40677	BLUP
	117487005	rsGhir_A01_117487005	6.5667	7.18966	E2
	117487455	rsGhir_A01_117487455	7.41738	8.17746	E3
	117487455	rsGhir_A01_117487455	6.88917	7.56488	BLUP
	117487455	rsGhir_A01_117487455	6.17618	6.73413	E2
	117487602	rsGhir_A01_117487602	7.69267	8.49569	E3
	117487602	rsGhir_A01_117487602	6.93183	7.61444	BLUP
	117487602	rsGhir_A01_117487602	5.95568	6.47641	E2
	117487663	rsGhir_A01_117487663	7.97521	8.82151	E3
	117487663	rsGhir_A01_117487663	7.35164	8.10137	BLUP
	117487663	rsGhir_A01_117487663	6.28876	6.86557	E2
	117487673	rsGhir_A01_117487673	7.97521	8.82151	E3
	117487673	rsGhir_A01_117487673	7.35164	8.10137	BLUP
	117487673	rsGhir_A01_117487673	6.28876	6.86557	E2
	117487781	rsGhir_A01_117487781	7.80522	8.62558	E3
	117487781	rsGhir_A01_117487781	7.29847	8.03979	BLUP
	117487781	rsGhir_A01_117487781	6.38566	6.97863	E2
	117487869	rsGhir_A01_117487869	7.01482	7.71083	E3
	117487869	rsGhir_A01_117487869	6.99656	7.68963	BLUP
	117487869	rsGhir_A01_117487869	6.18839	6.74838	E2
	117490561	rsGhir_A01_117490561	7.66029	8.4583	E3
	117490620	rsGhir_A01_117490620	7.36575	8.11771	E3
	117490620	rsGhir_A01_117490620	6.01008	6.54002	BLUP
	117490864	rsGhir_A01_117490864	7.90862	8.74479	E3
	117490864	rsGhir_A01_117490864	6.80252	7.46414	BLUP
	117492137	rsGhir_A01_117492137	7.62601	8.4187	E3
	117492137	rsGhir_A01_117492137	7.29895	8.04034	BLUP
	117492137	rsGhir_A01_117492137	6.49959	7.11146	E2
	117492205	rsGhir_A01_117492205	7.54199	8.32161	E3
	117492205	rsGhir_A01_117492205	6.71944	7.3675	BLUP
	117492205	rsGhir_A01_117492205	5.96527	6.48763	E2
	117493285	rsGhir_A01_117493285	7.75517	8.56783	E3
	117493285	rsGhir_A01_117493285	6.86258	7.53396	BLUP
	117501669	rsGhir_A01_117501669	8.69278	9.64525	E3
	117501669	rsGhir_A01_117501669	7.46311	8.23039	BLUP
	117501669	rsGhir_A01_117501669	5.95202	6.47213	E2
	117505018	rsGhir_A01_117505018	8.44377	9.36001	E3
	117505018	rsGhir_A01_117505018	7.74556	8.55674	BLUP
	117510645	rsGhir_A01_117510645	7.63694	8.43132	E3
	117510645	rsGhir_A01_117510645	6.96568	7.65376	BLUP
	117510645	rsGhir_A01_117510645	6.03667	6.57111	E2
	117510958	rsGhir_A01_117510958	8.041	8.89725	E3
	117510958	rsGhir_A01_117510958	7.30327	8.04535	BLUP
	117510958	rsGhir_A01_117510958	6.14025	6.69215	E2
	117511332	rsGhir_A01_117511332	7.90292	8.73822	E3
	117511332	rsGhir_A01_117511332	6.8513	7.52086	BLUP
	117511963	rsGhir_A01_117511963	8.83173	9.80412	E3
	117511963	rsGhir_A01_117511963	7.97054	8.81613	BLUP
	117511963	rsGhir_A01_117511963	6.42824	7.02829	E2
	117512044	rsGhir_A01_117512044	7.12711	7.84114	E3
	117512044	rsGhir_A01_117512044	6.47108	7.07823	BLUP
	117512044	rsGhir_A01_117512044	5.99743	6.52523	E2
	117512834	rsGhir_A01_117512834	8.16314	9.03777	E3
	117512834	rsGhir_A01_117512834	7.43151	8.19382	BLUP
	117512834	rsGhir_A01_117512834	6.15161	6.70543	E2
	117513363	rsGhir_A01_117513363	7.749	8.5607	E3
	117513363	rsGhir_A01_117513363	7.24302	7.97554	BLUP
	117513363	rsGhir_A01_117513363	6.24264	6.81173	E2
	117513634	rsGhir_A01_117513634	7.41376	8.17328	E3
	117513634	rsGhir_A01_117513634	6.91466	7.59449	BLUP
	117513634	rsGhir_A01_117513634	5.95394	6.47437	E2
	117516039	rsGhir_A01_117516039	7.60996	8.40016	E3
	117516039	rsGhir_A01_117516039	6.65391	7.29122	BLUP
	117516941	rsGhir_A01_117516941	7.96992	8.81541	E3
	117516941	rsGhir_A01_117516941	7.61158	8.40204	BLUP
	117516941	rsGhir_A01_117516941	6.75617	7.41022	E2
	117517108	rsGhir_A01_117517108	8.31945	9.21736	E3
	117517108	rsGhir_A01_117517108	6.9363	7.61963	BLUP
	117517124	rsGhir_A01_117517124	7.94291	8.7843	E3
	117517124	rsGhir_A01_117517124	7.04665	7.74778	BLUP
	117517124	rsGhir_A01_117517124	5.91382	6.42745	E2
	117517266	rsGhir_A01_117517266	8.64572	9.59139	E3
	117517266	rsGhir_A01_117517266	8.19616	9.07573	BLUP
	117517266	rsGhir_A01_117517266	6.70884	7.35515	E2
	117517719	rsGhir_A01_117517719	8.01087	8.86257	E3
	117517719	rsGhir_A01_117517719	7.9412	8.78233	BLUP
	117517719	rsGhir_A01_117517719	6.83661	7.50378	E2
	117517761	rsGhir_A01_117517761	8.03504	8.8904	E3
	117517761	rsGhir_A01_117517761	7.31494	8.05886	BLUP
	117517761	rsGhir_A01_117517761	6.04564	6.5816	E2
	117518940	rsGhir_A01_117518940	6.60569	7.23508	E3
	117519097	rsGhir_A01_117519097	6.97486	7.66443	E3
	117521462	rsGhir_A01_117521462	6.8271	7.49272	E3
	117521462	rsGhir_A01_117521462	6.06491	6.60411	BLUP
	117521490	rsGhir_A01_117521490	7.41896	8.1793	E3
	117522055	rsGhir_A01_117522055	7.1014	7.81132	E3
	117522055	rsGhir_A01_117522055	6.0264	6.5591	BLUP
	117522135	rsGhir_A01_117522135	6.0818	6.62386	E3
	117522349	rsGhir_A01_117522349	7.11055	7.82193	E3
	117522349	rsGhir_A01_117522349	6.23385	6.80148	BLUP
	117523187	rsGhir_A01_117523187	7.02439	7.72194	E3
	117524589	rsGhir_A01_117524589	7.75079	8.56277	E3
	117524589	rsGhir_A01_117524589	6.49865	7.11037	BLUP
	117524853	rsGhir_A01_117524853	8.00482	8.85561	E3
	117524853	rsGhir_A01_117524853	7.03929	7.73924	BLUP
	117524853	rsGhir_A01_117524853	5.71387	6.19341	E2
	117526199	rsGhir_A01_117526199	7.99876	8.84863	E3
	117526199	rsGhir_A01_117526199	7.53343	8.3117	BLUP
	117526199	rsGhir_A01_117526199	6.58403	7.20985	E2
	117526232	rsGhir_A01_117526232	7.45919	8.22585	E3
	117526232	rsGhir_A01_117526232	6.58196	7.20744	BLUP
	117526232	rsGhir_A01_117526232	5.74078	6.22492	E2
	117526249	rsGhir_A01_117526249	8.07442	8.93572	E3
	117526249	rsGhir_A01_117526249	7.25323	7.98738	BLUP
	117526249	rsGhir_A01_117526249	6.0285	6.56156	E2
	117530963	rsGhir_A01_117530963	7.76669	8.58113	E3
	117530963	rsGhir_A01_117530963	6.44308	7.04559	BLUP
	117531903	rsGhir_A01_117531903	8.45845	9.37685	E3
	117531903	rsGhir_A01_117531903	7.57726	8.36237	BLUP
	117531903	rsGhir_A01_117531903	6.02731	6.56017	E2
	117532295	rsGhir_A01_117532295	7.80392	8.62407	E3
	117532295	rsGhir_A01_117532295	6.91039	7.58953	BLUP
	117532295	rsGhir_A01_117532295	5.80208	6.29669	E2
	117532299	rsGhir_A01_117532299	7.80392	8.62407	E3
	117532299	rsGhir_A01_117532299	6.91039	7.58953	BLUP
	117532299	rsGhir_A01_117532299	5.80208	6.29669	E2
	117532493	rsGhir_A01_117532493	8.19237	9.07137	E3
	117532493	rsGhir_A01_117532493	7.0057	7.70023	BLUP
	117532684	rsGhir_A01_117532684	8.53557	9.46525	E3
	117532684	rsGhir_A01_117532684	8.04524	8.90214	BLUP
	117532684	rsGhir_A01_117532684	6.65131	7.28819	E2
	117533925	rsGhir_A01_117533925	7.6234	8.41569	E3
	117533925	rsGhir_A01_117533925	7.38694	8.14224	BLUP
	117533925	rsGhir_A01_117533925	6.35537	6.94329	E2
	117534121	rsGhir_A01_117534121	7.83839	8.66383	E3
	117534121	rsGhir_A01_117534121	6.82764	7.49335	BLUP
	117535218	rsGhir_A01_117535218	6.32811	6.91149	E3
	117535218	rsGhir_A01_117535218	6.21735	6.78221	BLUP
	117535218	rsGhir_A01_117535218	5.79936	6.2935	E2
	117536355	rsGhir_A01_117536355	8.71293	9.6683	E3
	117536355	rsGhir_A01_117536355	8.23617	9.1217	BLUP
	117536355	rsGhir_A01_117536355	6.90597	7.58439	E2
	117537009	rsGhir_A01_117537009	8.45172	9.36913	E3
	117537009	rsGhir_A01_117537009	7.12977	7.84423	BLUP
	117537009	rsGhir_A01_117537009	5.84324	6.34486	E2
	117537015	rsGhir_A01_117537015	8.45172	9.36913	E3
	117537015	rsGhir_A01_117537015	7.12977	7.84423	BLUP
	117537015	rsGhir_A01_117537015	5.84324	6.34486	E2
	117538929	rsGhir_A01_117538929	8.13753	9.00832	E3
	117538929	rsGhir_A01_117538929	7.07205	7.77725	BLUP
	117556376	rsGhir_A01_117556376	7.6007	8.38946	E3
	117556376	rsGhir_A01_117556376	6.93121	7.61372	BLUP
	117556376	rsGhir_A01_117556376	5.90491	6.41702	E2
	117562240	rsGhir_A01_117562240	8.08224	8.94472	BLUP
	117562240	rsGhir_A01_117562240	7.71219	8.51823	E3
	117562240	rsGhir_A01_117562240	6.70418	7.34973	E2
	117562343	rsGhir_A01_117562343	7.93684	8.7773	E3
	117562343	rsGhir_A01_117562343	7.93487	8.77503	BLUP
	117562343	rsGhir_A01_117562343	6.49815	7.10979	E2
	117562616	rsGhir_A01_117562616	8.25048	9.13814	E3
	117562616	rsGhir_A01_117562616	8.24924	9.13672	BLUP
	117562616	rsGhir_A01_117562616	6.84503	7.51356	E2
	117578205	rsGhir_A01_117578205	8.99921	9.99533	BLUP
	117578205	rsGhir_A01_117578205	8.17593	9.05247	E3
	117578205	rsGhir_A01_117578205	7.24991	7.98352	E2
	117579056	rsGhir_A01_117579056	9.49603	10.5607	BLUP
	117579056	rsGhir_A01_117579056	7.89608	8.73034	E3
	117579056	rsGhir_A01_117579056	7.88182	8.71391	E2
	117580964	rsGhir_A01_117580964	10.259	11.4234	BLUP
	117580964	rsGhir_A01_117580964	8.76242	9.72489	E3
	117580964	rsGhir_A01_117580964	8.34611	9.24797	E2
	117580964	rsGhir_A01_117580964	5.82024	6.31794	E1
	117581121	rsGhir_A01_117581121	9.97339	11.1012	BLUP
	117581121	rsGhir_A01_117581121	8.90879	9.89213	E3
	117581121	rsGhir_A01_117581121	8.34341	9.24487	E2
	117581848	rsGhir_A01_117581848	9.04755	10.0505	BLUP
	117581848	rsGhir_A01_117581848	8.10551	8.97149	E3
	117581848	rsGhir_A01_117581848	7.47046	8.23889	E2
	117583035	rsGhir_A01_117583035	8.97588	9.96871	BLUP
	117583035	rsGhir_A01_117583035	8.14606	9.01813	E3
	117583035	rsGhir_A01_117583035	7.33768	8.0852	E2
	117583107	rsGhir_A01_117583107	8.22673	9.11087	BLUP
	117583107	rsGhir_A01_117583107	7.54833	8.32894	E3
	117583107	rsGhir_A01_117583107	6.73607	7.38684	E2
	117583402	rsGhir_A01_117583402	9.46969	10.5308	BLUP
	117583402	rsGhir_A01_117583402	8.51322	9.43964	E3
	117583402	rsGhir_A01_117583402	7.63358	8.42744	E2
	117585101	rsGhir_A01_117585101	9.2097	10.2352	BLUP
	117585101	rsGhir_A01_117585101	8.08516	8.94807	E3
	117585101	rsGhir_A01_117585101	7.638	8.43256	E2
	117585102	rsGhir_A01_117585102	9.22407	10.2515	BLUP
	117585102	rsGhir_A01_117585102	8.24867	9.13607	E3
	117585102	rsGhir_A01_117585102	7.56593	8.34928	E2
	117585223	rsGhir_A01_117585223	9.17195	10.1922	BLUP
	117585223	rsGhir_A01_117585223	8.23298	9.11804	E3
	117585223	rsGhir_A01_117585223	7.17466	7.89629	E2
	117585588	rsGhir_A01_117585588	7.32424	8.06963	BLUP
	117585588	rsGhir_A01_117585588	6.85236	7.52208	E3
	117585588	rsGhir_A01_117585588	6.04535	6.58126	E2
	117585890	rsGhir_A01_117585890	7.60291	8.39201	BLUP
	117585890	rsGhir_A01_117585890	6.85484	7.52498	E2
	117585890	rsGhir_A01_117585890	6.41681	7.01496	E3
	117585918	rsGhir_A01_117585918	7.86822	8.69822	BLUP
	117585918	rsGhir_A01_117585918	7.10184	7.81183	E3
	117585918	rsGhir_A01_117585918	6.72686	7.37612	E2
	117585942	rsGhir_A01_117585942	7.93622	8.77659	BLUP
	117585942	rsGhir_A01_117585942	7.07342	7.77885	E3
	117585942	rsGhir_A01_117585942	6.84392	7.51228	E2
	117586041	rsGhir_A01_117586041	8.22001	9.10314	BLUP
	117586041	rsGhir_A01_117586041	7.19562	7.9206	E3
	117586041	rsGhir_A01_117586041	6.97079	7.65969	E2
	117586076	rsGhir_A01_117586076	8.54886	9.48047	BLUP
	117586076	rsGhir_A01_117586076	7.50179	8.27512	E3
	117586076	rsGhir_A01_117586076	7.28117	8.01975	E2
	117586351	rsGhir_A01_117586351	8.38041	9.28733	BLUP
	117586351	rsGhir_A01_117586351	8.0715	8.93235	E3
	117586351	rsGhir_A01_117586351	6.75194	7.40531	E2
	117586613	rsGhir_A01_117586613	9.66115	10.748	BLUP
	117586613	rsGhir_A01_117586613	8.83301	9.80558	E3
	117586613	rsGhir_A01_117586613	7.68115	8.48238	E2
	117586664	rsGhir_A01_117586664	9.30272	10.341	BLUP
	117586664	rsGhir_A01_117586664	8.42525	9.33877	E3
	117586664	rsGhir_A01_117586664	7.56717	8.35072	E2
	117586935	rsGhir_A01_117586935	9.38547	10.4351	BLUP
	117586935	rsGhir_A01_117586935	8.50061	9.42518	E3
	117586935	rsGhir_A01_117586935	7.30428	8.04651	E2
	117595314	rsGhir_A01_117595314	7.6473	8.4433	BLUP
	117595314	rsGhir_A01_117595314	7.4547	8.22065	E3
	117595314	rsGhir_A01_117595314	6.05404	6.59141	E2
	117595467	rsGhir_A01_117595467	8.97014	9.96216	BLUP
	117595467	rsGhir_A01_117595467	8.0861	8.94915	E3
	117595467	rsGhir_A01_117595467	7.14274	7.85927	E2
	117600593	rsGhir_A01_117600593	8.38579	9.2935	BLUP
	117600593	rsGhir_A01_117600593	7.95273	8.79561	E3
	117600593	rsGhir_A01_117600593	6.59883	7.22709	E2
	117602335	rsGhir_A01_117602335	8.51318	9.43959	BLUP
	117602335	rsGhir_A01_117602335	8.02094	8.87416	E3
	117602335	rsGhir_A01_117602335	7.02918	7.7275	E2
	117603820	rsGhir_A01_117603820	7.13847	7.85432	E3
	117603820	rsGhir_A01_117603820	7.10148	7.81141	BLUP
	117603967	rsGhir_A01_117603967	7.28942	8.0293	E3
	117603967	rsGhir_A01_117603967	7.06744	7.77191	BLUP
	117603967	rsGhir_A01_117603967	5.70764	6.18611	E2
	117605486	rsGhir_A01_117605486	6.78058	7.43862	E3
	117605486	rsGhir_A01_117605486	6.22694	6.7934	BLUP
	117605849	rsGhir_A01_117605849	6.64718	7.28338	E3
	117605849	rsGhir_A01_117605849	6.12331	6.67237	BLUP
	117606249	rsGhir_A01_117606249	7.11325	7.82507	BLUP
	117606249	rsGhir_A01_117606249	6.59452	7.22206	E3
	117606249	rsGhir_A01_117606249	5.80378	6.29868	E2
	117606290	rsGhir_A01_117606290	8.49013	9.41317	BLUP
	117606290	rsGhir_A01_117606290	7.72378	8.5316	E3
	117606290	rsGhir_A01_117606290	6.85137	7.52094	E2
	117606298	rsGhir_A01_117606298	8.49013	9.41317	BLUP
	117606298	rsGhir_A01_117606298	7.72378	8.5316	E3
	117606298	rsGhir_A01_117606298	6.85137	7.52094	E2
	117606320	rsGhir_A01_117606320	8.89724	9.87895	BLUP
	117606320	rsGhir_A01_117606320	8.13494	9.00534	E3
	117606320	rsGhir_A01_117606320	7.38506	8.14006	E2
	117608970	rsGhir_A01_117608970	7.85561	8.68368	E2
	117608970	rsGhir_A01_117608970	7.2392	7.97111	BLUP
	117609559	rsGhir_A01_117609559	7.18557	7.90894	BLUP
	117609559	rsGhir_A01_117609559	6.73084	7.38075	E2
	117609559	rsGhir_A01_117609559	6.01458	6.54529	E3
	117610275	rsGhir_A01_117610275	7.27385	8.01126	E2
	117610275	rsGhir_A01_117610275	6.93607	7.61937	BLUP
	117611366	rsGhir_A01_117611366	6.95135	7.63712	E2
	117611366	rsGhir_A01_117611366	6.93773	7.6213	BLUP
	117611799	rsGhir_A01_117611799	8.72123	9.6778	BLUP
	117611799	rsGhir_A01_117611799	8.21192	9.09384	E2
	117611799	rsGhir_A01_117611799	6.31063	6.89109	E3
	117611799	rsGhir_A01_117611799	6.08534	6.628	E1
	117611803	rsGhir_A01_117611803	7.66145	8.45964	BLUP
	117611803	rsGhir_A01_117611803	6.90989	7.58895	E2
	117611803	rsGhir_A01_117611803	6.0497	6.58634	E3
	117612188	rsGhir_A01_117612188	8.528	9.45657	E2
	117612188	rsGhir_A01_117612188	7.98134	8.82856	BLUP
	117612188	rsGhir_A01_117612188	5.83686	6.33739	E3
	117612208	rsGhir_A01_117612208	8.15073	9.0235	E2
	117612208	rsGhir_A01_117612208	7.72843	8.53697	BLUP
	117612223	rsGhir_A01_117612223	9.03865	10.0403	BLUP
	117612223	rsGhir_A01_117612223	8.07742	8.93917	E3
	117612223	rsGhir_A01_117612223	7.53004	8.30779	E2
	117612312	rsGhir_A01_117612312	8.00562	8.85653	E2
	117612312	rsGhir_A01_117612312	7.80327	8.62332	BLUP
	117612312	rsGhir_A01_117612312	6.20388	6.76647	E3
	117612626	rsGhir_A01_117612626	8.50592	9.43127	BLUP
	117612626	rsGhir_A01_117612626	8.48492	9.4072	E2
	117612626	rsGhir_A01_117612626	6.48324	7.0924	E3
	117612962	rsGhir_A01_117612962	8.73324	9.69153	E2
	117612962	rsGhir_A01_117612962	8.47578	9.39672	BLUP
	117612962	rsGhir_A01_117612962	6.0847	6.62725	E3
	117615844	rsGhir_A01_117615844	9.14064	10.1565	BLUP
	117615844	rsGhir_A01_117615844	8.13247	9.0025	E3
	117615844	rsGhir_A01_117615844	7.72884	8.53745	E2
	117616676	rsGhir_A01_117616676	9.25873	10.291	BLUP
	117616676	rsGhir_A01_117616676	8.0855	8.94847	E3
	117616676	rsGhir_A01_117616676	7.95028	8.79279	E2
	117616945	rsGhir_A01_117616945	8.88266	9.86229	BLUP
	117616945	rsGhir_A01_117616945	8.41506	9.32709	E3
	117616945	rsGhir_A01_117616945	6.88518	7.56023	E2
	117617685	rsGhir_A01_117617685	8.92222	9.90747	BLUP
	117617685	rsGhir_A01_117617685	8.15167	9.02457	E3
	117617685	rsGhir_A01_117617685	7.26629	8.00251	E2
	117617717	rsGhir_A01_117617717	8.87774	9.85668	BLUP
	117617717	rsGhir_A01_117617717	8.30421	9.19986	E3
	117617717	rsGhir_A01_117617717	7.13912	7.85508	E2
	117618414	rsGhir_A01_117618414	9.01879	10.0177	BLUP
	117618414	rsGhir_A01_117618414	8.49169	9.41496	E3
	117618414	rsGhir_A01_117618414	7.20367	7.92993	E2
	117618715	rsGhir_A01_117618715	8.95854	9.94893	BLUP
	117618715	rsGhir_A01_117618715	8.12126	8.98961	E3
	117618715	rsGhir_A01_117618715	7.5112	8.28601	E2
	117619117	rsGhir_A01_117619117	8.00793	8.85919	BLUP
	117619117	rsGhir_A01_117619117	7.50425	8.27796	E3
	117619117	rsGhir_A01_117619117	6.49927	7.11109	E2
	117619246	rsGhir_A01_117619246	8.75798	9.71982	BLUP
	117619246	rsGhir_A01_117619246	7.70506	8.50999	E2
	117619246	rsGhir_A01_117619246	7.5115	8.28635	E3
	117619903	rsGhir_A01_117619903	9.24564	10.2761	BLUP
	117619903	rsGhir_A01_117619903	8.24913	9.1366	E3
	117619903	rsGhir_A01_117619903	7.73362	8.54296	E2
	117622393	rsGhir_A01_117622393	8.78241	9.74776	BLUP
	117622393	rsGhir_A01_117622393	8.5646	9.4985	E3
	117622393	rsGhir_A01_117622393	6.77183	7.42845	E2
	117622992	rsGhir_A01_117622992	8.81286	9.78255	BLUP
	117622992	rsGhir_A01_117622992	7.57865	8.36398	E2
	117622992	rsGhir_A01_117622992	7.26761	8.00403	E3
	117623172	rsGhir_A01_117623172	8.26703	9.15715	BLUP
	117623172	rsGhir_A01_117623172	7.33866	8.08633	E3
	117623172	rsGhir_A01_117623172	6.76301	7.41818	E2
	117623178	rsGhir_A01_117623178	8.26703	9.15715	BLUP
	117623178	rsGhir_A01_117623178	7.33866	8.08633	E3
	117623178	rsGhir_A01_117623178	6.76301	7.41818	E2
	117623312	rsGhir_A01_117623312	9.29722	10.3348	BLUP
	117623312	rsGhir_A01_117623312	8.1296	8.99919	E3
	117623312	rsGhir_A01_117623312	7.68721	8.48939	E2
	117623418	rsGhir_A01_117623418	9.26501	10.2981	BLUP
	117623418	rsGhir_A01_117623418	8.16691	9.0421	E3
	117623418	rsGhir_A01_117623418	7.86546	8.69504	E2
	117623539	rsGhir_A01_117623539	9.53986	10.6104	BLUP
	117623539	rsGhir_A01_117623539	8.55887	9.49195	E3
	117623539	rsGhir_A01_117623539	8.01454	8.8668	E2
	117623602	rsGhir_A01_117623602	7.37859	8.13257	E3
	117623602	rsGhir_A01_117623602	7.32725	8.07313	BLUP
	117623602	rsGhir_A01_117623602	6.12697	6.67664	E2
	117623635	rsGhir_A01_117623635	7.61254	8.40314	BLUP
	117623635	rsGhir_A01_117623635	7.38949	8.14519	E3
	117623635	rsGhir_A01_117623635	6.46025	7.06561	E2
	117623990	rsGhir_A01_117623990	8.14996	9.02261	BLUP
	117623990	rsGhir_A01_117623990	7.22585	7.95564	E3
	117623990	rsGhir_A01_117623990	7.06958	7.77439	E2
	117624458	rsGhir_A01_117624458	8.86219	9.83892	BLUP
	117624458	rsGhir_A01_117624458	8.06669	8.92682	E3
	117624458	rsGhir_A01_117624458	7.34032	8.08826	E2
	117625446	rsGhir_A01_117625446	9.02318	10.0227	BLUP
	117625446	rsGhir_A01_117625446	7.89951	8.73429	E3
	117625446	rsGhir_A01_117625446	7.88755	8.72051	E2
	117625932	rsGhir_A01_117625932	9.58667	10.6635	BLUP
	117625932	rsGhir_A01_117625932	8.84126	9.81501	E3
	117625932	rsGhir_A01_117625932	7.81725	8.63945	E2
	117626002	rsGhir_A01_117626002	9.37355	10.4216	BLUP
	117626002	rsGhir_A01_117626002	8.1505	9.02323	E3
	117626002	rsGhir_A01_117626002	7.83322	8.65787	E2
	117626096	rsGhir_A01_117626096	10.3463	11.5217	BLUP
	117626096	rsGhir_A01_117626096	8.58349	9.52015	E3
	117626096	rsGhir_A01_117626096	8.07525	8.93667	E2
	117626096	rsGhir_A01_117626096	6.37692	6.96843	E1
	117626170	rsGhir_A01_117626170	9.46285	10.523	BLUP
	117626170	rsGhir_A01_117626170	8.75092	9.71175	E3
	117626170	rsGhir_A01_117626170	7.60926	8.39935	E2
	117626230	rsGhir_A01_117626230	9.88149	10.9974	BLUP
	117626230	rsGhir_A01_117626230	8.63885	9.58352	E3
	117626230	rsGhir_A01_117626230	7.93254	8.77235	E2
	117627575	rsGhir_A01_117627575	9.25837	10.2906	BLUP
	117627575	rsGhir_A01_117627575	7.78026	8.59678	E2
	117627575	rsGhir_A01_117627575	7.53633	8.31506	E3
	117627575	rsGhir_A01_117627575	5.79698	6.29072	E1
	117631876	rsGhir_A01_117631876	8.67013	9.61933	BLUP
	117631876	rsGhir_A01_117631876	8.21127	9.0931	E3
	117631876	rsGhir_A01_117631876	7.08036	7.7869	E2
	117633210	rsGhir_A01_117633210	8.34727	9.2493	BLUP
	117633210	rsGhir_A01_117633210	7.718	8.52493	E3
	117633210	rsGhir_A01_117633210	7.12821	7.84242	E2
	117634037	rsGhir_A01_117634037	7.84066	8.66644	BLUP
	117634037	rsGhir_A01_117634037	7.60913	8.3992	E3
	117634037	rsGhir_A01_117634037	6.38532	6.97824	E2
	117635618	rsGhir_A01_117635618	8.39655	9.30585	BLUP
	117635618	rsGhir_A01_117635618	7.71461	8.52102	E3
	117635618	rsGhir_A01_117635618	7.22285	7.95216	E2
	117636028	rsGhir_A01_117636028	7.8243	8.64758	BLUP
	117636028	rsGhir_A01_117636028	7.10167	7.81163	E3
	117636028	rsGhir_A01_117636028	6.60097	7.22957	E2
	117638028	rsGhir_A01_117638028	7.3737	8.12691	BLUP
	117638028	rsGhir_A01_117638028	7.2417	7.97401	E3
	117638028	rsGhir_A01_117638028	6.3016	6.88055	E2
	117642814	rsGhir_A01_117642814	8.13799	9.00885	BLUP
	117642814	rsGhir_A01_117642814	7.61905	8.41066	E3
	117642814	rsGhir_A01_117642814	6.7287	7.37826	E2
	117645755	rsGhir_A01_117645755	8.85039	9.82544	E3
	117645755	rsGhir_A01_117645755	8.73206	9.69018	BLUP
	117645755	rsGhir_A01_117645755	6.50805	7.12132	E2
	117646121	rsGhir_A01_117646121	8.34493	9.24661	BLUP
	117646121	rsGhir_A01_117646121	7.59449	8.38228	E3
	117646121	rsGhir_A01_117646121	7.11656	7.82891	E2
	117646648	rsGhir_A01_117646648	7.86095	8.68984	BLUP
	117646648	rsGhir_A01_117646648	7.62108	8.413	E3
	117646648	rsGhir_A01_117646648	6.39058	6.98437	E2
	117646690	rsGhir_A01_117646690	7.54966	8.33047	BLUP
	117646690	rsGhir_A01_117646690	7.44312	8.20726	E3
	117646690	rsGhir_A01_117646690	6.12744	6.67719	E2
	117646890	rsGhir_A01_117646890	8.21649	9.09909	BLUP
	117646890	rsGhir_A01_117646890	7.9168	8.75422	E3
	117646890	rsGhir_A01_117646890	6.53422	7.15182	E2
	117647445	rsGhir_A01_117647445	7.59639	8.38448	BLUP
	117647445	rsGhir_A01_117647445	7.25871	7.99372	E3
	117647445	rsGhir_A01_117647445	6.1712	6.72831	E2
	117647984	rsGhir_A01_117647984	7.60019	8.38887	BLUP
	117647984	rsGhir_A01_117647984	7.31166	8.05507	E3
	117647984	rsGhir_A01_117647984	6.31668	6.89816	E2
	117648437	rsGhir_A01_117648437	8.06265	8.92217	BLUP
	117648437	rsGhir_A01_117648437	7.76874	8.58349	E3
	117648437	rsGhir_A01_117648437	6.44524	7.04811	E2
	117652310	rsGhir_A01_117652310	9.23008	10.2584	BLUP
	117652310	rsGhir_A01_117652310	7.94582	8.78765	E2
	117652310	rsGhir_A01_117652310	7.93762	8.7782	E3
	117682672	rsGhir_A01_117682672	9.3879	10.4379	BLUP
	117682672	rsGhir_A01_117682672	8.93233	9.91901	E3
	117682672	rsGhir_A01_117682672	7.57231	8.35665	E2
	117683240	rsGhir_A01_117683240	9.16962	10.1896	BLUP
	117683240	rsGhir_A01_117683240	8.14263	9.01418	E2
	117683240	rsGhir_A01_117683240	7.83567	8.66069	E3
	117684576	rsGhir_A01_117684576	9.14162	10.1577	BLUP
	117684576	rsGhir_A01_117684576	8.13642	9.00705	E3
	117684576	rsGhir_A01_117684576	7.70071	8.50497	E2
	117684576	rsGhir_A01_117684576	5.9917	6.51854	All_BLUP
	117685777	rsGhir_A01_117685777	8.40454	9.31502	BLUP
	117685777	rsGhir_A01_117685777	7.42963	8.19164	E2
	117685777	rsGhir_A01_117685777	6.4619	7.06753	E3
	117693046	rsGhir_A01_117693046	8.55253	9.48467	BLUP
	117693046	rsGhir_A01_117693046	7.59458	8.38238	E3
	117693046	rsGhir_A01_117693046	6.96313	7.65081	E2
	117698938	rsGhir_A01_117698938	9.41557	10.4693	BLUP
	117698938	rsGhir_A01_117698938	8.88226	9.86184	E2
	117698938	rsGhir_A01_117698938	7.34031	8.08825	E3
	117712444	rsGhir_A01_117712444	8.27492	9.16623	BLUP
	117712444	rsGhir_A01_117712444	7.53268	8.31084	E3
	117712444	rsGhir_A01_117712444	7.12959	7.84402	E2
qVD-A05-1	2861193	rsGhir_A05_2861193	6.09838	6.64323	BLUP
	2897526	rsGhir_A05_2897526	6.03469	6.5688	BLUP
	2903716	rsGhir_A05_2903716	6.27834	6.85341	BLUP
qVD-A07-1	27984793	rsGhir_A07_27984793	6.1345	6.68544	BLUP
qVD-A13-1	108087914	rsGhir_A13_108087914	6.96967	7.6584	E2
	108087914	rsGhir_A13_108087914	5.97529	6.49935	BLUP
qVD-D12-1	61677556	rsGhir_D12_61677556	8.31873	9.21653	E3
	61677556	rsGhir_D12_61677556	8.03745	8.89316	BLUP
	61677556	rsGhir_D12_61677556	6.82045	7.48499	E2

## Sheet: Table S4
Table S4: RNA sequencing data statistics
Samples	Stage (h)	Clean reads	Clean bases	GC Content (%)	Q30 (%)
A0	0	23010600	6882877638	0.4362	0.9471
A1	1	23201379	6933856108	0.4336	0.9453
A2	3	21928458	6559511344	0.436	0.9343
A3	6	23683132	7083119950	0.4349	0.9472
A4	9	21725151	6499869326	0.4348	0.9498
A5	12	20366019	6092341490	0.4348	0.9501
A6	24	27118026	8109490138	0.4363	0.9483
A7	48	24826532	7416261862	0.433	0.9476
A8	72	21108230	6312507530	0.4344	0.9498
A9	96	21999950	6579825462	0.4322	0.9476
A10	120	24755771	7401271736	0.4379	0.9504
A11	144	23996311	7175113842	0.4351	0.9526
A12	168	24533078	7330791942	0.4376	0.9513
B0	0	20703288	6195644314	0.4321	0.9507
B1	1	23934928	7159661592	0.4353	0.949
B2	3	22523403	6736761434	0.4346	0.9516
B3	6	23595773	7055322838	0.4352	0.9501
B4	9	22331284	6678861284	0.4332	0.9501
B5	12	22765686	6806971228	0.4362	0.9526
B6	24	22390615	6697598874	0.4366	0.9484
B7	48	22877148	6839413234	0.4346	0.9504
B8	72	22238952	6655316828	0.4348	0.9462
B9	96	22096574	6608970854	0.4329	0.9493
B10	120	22599348	6762229152	0.4336	0.9528
B11	144	21727918	6498763562	0.4353	0.9509
B12	168	22220870	6636130334	0.435	0.9516
Note：A and B represent ZhongZhimian 2 (ZZM2) and Jimian 11 (JM11), respectively. Samples indicates the analysis number of the sample. stage indicates the sampling time after inoculation. Clean reads refer to the total number of paired-end reads in the Clean Data. Clean bases represent the total number of bases in the Clean Data. GC content reflects the proportion of guanine (G) and cytosine (C) b…

## Sheet: Table S5
Table S5: Summary of sample sequencing data and alignment results against the selected reference genome
Samples	Stage (h)	Total Reads	Mapped Reads	Uniq Mapped Reads	Multiple Mapped Reads
A0	0	46021200	42,728,678 (92.85%)	40,685,905 (88.41%)	2,042,773 (4.44%)
A1	1	46402758	44,271,835 (95.41%)	42,278,096 (91.11%)	1,993,739 (4.30%)
A2	3	43856916	41,707,962 (95.10%)	39,763,344 (90.67%)	1,944,618 (4.43%)
A3	6	47366264	44,909,376 (94.81%)	42,874,298 (90.52%)	2,035,078 (4.30%)
A4	9	43450302	41,647,085 (95.85%)	39,780,691 (91.55%)	1,866,394 (4.30%)
A5	12	40732038	38,677,082 (94.95%)	37,001,984 (90.84%)	1,675,098 (4.11%)
A6	24	54236052	50,858,036 (93.77%)	48,479,191 (89.39%)	2,378,845 (4.39%)
A7	48	49653064	47,108,605 (94.88%)	45,064,450 (90.76%)	2,044,155 (4.12%)
A8	72	42216460	39,623,215 (93.86%)	37,858,724 (89.68%)	1,764,491 (4.18%)
A9	96	43999900	41,411,277 (94.12%)	39,653,224 (90.12%)	1,758,053 (4.00%)
A10	120	49511542	45,135,128 (91.16%)	43,109,599 (87.07%)	2,025,529 (4.09%)
A11	144	47992622	45,293,999 (94.38%)	43,265,876 (90.15%)	2,028,123 (4.23%)
A12	168	49066156	45,165,819 (92.05%)	43,113,310 (87.87%)	2,052,509 (4.18%)
B0	0	41406576	39,826,261 (96.18%)	38,097,331 (92.01%)	1,728,930 (4.18%)
B1	1	47869856	45,393,464 (94.83%)	43,324,831 (90.51%)	2,068,633 (4.32%)
B2	3	45046806	43,200,864 (95.90%)	41,164,101 (91.38%)	2,036,763 (4.52%)
B3	6	47191546	44,841,097 (95.02%)	42,750,642 (90.59%)	2,090,455 (4.43%)
B4	9	44662568	42,657,815 (95.51%)	40,721,503 (91.18%)	1,936,312 (4.34%)
B5	12	45531372	43,114,569 (94.69%)	41,086,468 (90.24%)	2,028,101 (4.45%)
B6	24	44781230	42,007,745 (93.81%)	39,995,869 (89.31%)	2,011,876 (4.49%)
B7	48	45754296	43,001,828 (93.98%)	41,000,550 (89.61%)	2,001,278 (4.37%)
B8	72	44477904	41,475,614 (93.25%)	39,710,070 (89.28%)	1,765,544 (3.97%)
B9	96	44193148	41,676,783 (94.31%)	39,909,867 (90.31%)	1,766,916 (4.00%)
B10	120	45198696	42,758,215 (94.60%)	40,966,272 (90.64%)	1,791,943 (3.96%)
B11	144	43455836	40,694,818 (93.65%)	38,970,507 (89.68%)	1,724,311 (3.97%)
B12	168	44441740	42,042,907 (94.60%)	40,126,944 (90.29%)	1,915,963 (4.31%)
Note：A and B represent ZhongZhimian 2 (ZZM2) and Jimian 11 (JM11), respectively. Samples indicates the analysis number of the sample. stage indicates the sampling time after inoculation. Total Reads: Number of Clean Reads for a single end; Mapped Reads: Number and percentage of Reads mapped to the reference genome; Uniq Mapped Reads: Number and percentage of Reads mapped to unique locations in th…

## Sheet: Table S6
Table S6: GO annotation analysis of 5583 differentially expressed gene
GO_classify1	GO_classify2	GO_ID	Gene counts
biological process	metabolic process	GO:0008152	2049
biological process	cellular process	GO:0009987	1651
biological process	single-organism process	GO:0044699	1577
biological process	biological regulation	GO:0065007	782
biological process	response to stimulus	GO:0050896	489
biological process	localization	GO:0051179	448
biological process	cellular component organization or biogenesis	GO:0071840	199
biological process	signaling	GO:0023052	181
biological process	developmental process	GO:0032502	112
biological process	detoxification	GO:0098754	86
biological process	multicellular organismal process	GO:0032501	85
biological process	multi-organism process	GO:0051704	75
biological process	reproduction	GO:0000003	60
biological process	reproductive process	GO:0022414	59
biological process	growth	GO:0040007	30
biological process	immune system process	GO:0002376	20
biological process	rhythmic process	GO:0048511	5
biological process	locomotion	GO:0040011	4
biological process	biological adhesion	GO:0022610	4
biological process	behavior	GO:0007610	3
cellular component	membrane	GO:0016020	1610
cellular component	membrane part	GO:0044425	1490
cellular component	cell	GO:0005623	1455
cellular component	cell part	GO:0044464	1455
cellular component	organelle	GO:0043226	960
cellular component	organelle part	GO:0044422	242
cellular component	extracellular region	GO:0005576	183
cellular component	macromolecular complex	GO:0032991	140
cellular component	cell junction	GO:0030054	48
cellular component	symplast	GO:0055044	46
cellular component	other organism	GO:0044215	34
cellular component	other organism part	GO:0044217	34
cellular component	supramolecular complex	GO:0099080	28
cellular component	membrane-enclosed lumen	GO:0031974	23
cellular component	extracellular region part	GO:0044421	11
cellular component	synapse	GO:0045202	3
cellular component	synapse part	GO:0044456	1
molecular function	catalytic activity	GO:0003824	2379
molecular function	binding	GO:0005488	2234
molecular function	transporter activity	GO:0005215	317
molecular function	nucleic acid binding transcription factor activity	GO:0001071	239
molecular function	molecular function regulator	GO:0098772	82
molecular function	antioxidant activity	GO:0016209	74
molecular function	signal transducer activity	GO:0004871	53
molecular function	molecular transducer activity	GO:0060089	49
molecular function	electron carrier activity	GO:0009055	45
molecular function	structural molecule activity	GO:0005198	26
molecular function	transcription factor activity, protein binding	GO:0000988	23
molecular function	nutrient reservoir activity	GO:0045735	16
molecular function	metallochaperone activity	GO:0016530	1

## Sheet: Table S7
Table S7: KEGG enrichment of 5583 differentially expressed genes
Pathway	ko_ID	Gene counts
Pentose phosphate pathway	ko00030	31
Valine, leucine and isoleucine degradation	ko00280	34
Endocytosis	ko04144	61
Phagosome	ko04145	18
Plant hormone signal transduction	ko04075	229
ABC transporters	ko02010	53
Pyruvate metabolism	ko00620	39
SNARE interactions in vesicular transport	ko04130	5
Tryptophan metabolism	ko00380	43
Ribosome biogenesis in eukaryotes	ko03008	12
RNA transport	ko03013	15
Starch and sucrose metabolism	ko00500	103
Tropane, piperidine and pyridine alkaloid biosynthesis	ko00960	13
Pantothenate and CoA biosynthesis	ko00770	17
2-Oxocarboxylic acid metabolism	ko01210	17
Fatty acid degradation	ko00071	45
Sulfur metabolism	ko00920	17
Zeatin biosynthesis	ko00908	26
Cutin, suberine and wax biosynthesis	ko00073	13
Base excision repair	ko03410	12
Galactose metabolism	ko00052	46
Fructose and mannose metabolism	ko00051	24
Porphyrin and chlorophyll metabolism	ko00860	21
Circadian rhythm-plant	ko04712	36
Glycosphingolipid biosynthesis - ganglio series	ko00604	15
Mannose type O-glycan biosynthesis	ko00515	1
Spliceosome	ko03040	47
Purine metabolism	ko00230	28
Nucleotide excision repair	ko03420	4
Fatty acid elongation	ko00062	6
Biotin metabolism	ko00780	2
Cyanoamino acid metabolism	ko00460	28
Glycerophospholipid metabolism	ko00564	43
Homologous recombination	ko03440	11
One carbon pool by folate	ko00670	3
Fatty acid biosynthesis	ko00061	7
Ether lipid metabolism	ko00565	11
Butanoate metabolism	ko00650	19
Glycosphingolipid biosynthesis - globo and isoglobo series	ko00603	11
Biosynthesis of amino acids	ko01230	122
Mismatch repair	ko03430	3
MAPK signaling pathway -plant	ko04016	178
Glycosphingolipid biosynthesis - lacto and neolacto series	ko00601	7
Flavone and flavonol biosynthesis	ko00944	3
Phenylalanine, tyrosine and tryptophan biosynthesis	ko00400	31
Other types of O-glycan biosynthesis	ko00514	5
Aminoacyl-tRNA biosynthesis	ko00970	20
beta-Alanine metabolism	ko00410	27
Biosynthesis of unsaturated fatty acids	ko01040	12
Protein processing in endoplasmic reticulum	ko04141	49
Carbon metabolism	ko01200	101
Ribosome	ko03010	9
Glycerolipid metabolism	ko00561	44
DNA replication	ko03030	1
Benzoxazinoid biosynthesis	ko00402	6
alpha-Linolenic acid metabolism	ko00592	67
Amino sugar and nucleotide sugar metabolism	ko00520	76
Other glycan degradation	ko00511	28
Selenocompound metabolism	ko00450	32
Monoterpenoid biosynthesis	ko00902	10
Nitrogen metabolism	ko00910	30
Arginine and proline metabolism	ko00330	28
Thiamine metabolism	ko00730	19
Glycine, serine and threonine metabolism	ko00260	32
Protein export	ko03060	3
Photosynthesis - antenna proteins	ko00196	3
Glutathione metabolism	ko00480	55
Flavonoid biosynthesis	ko00941	22
Riboflavin metabolism	ko00740	6
Plant-pathogen interaction	ko04626	214
Ascorbate and aldarate metabolism	ko00053	30
Diterpenoid biosynthesis	ko00904	24
Glyoxylate and dicarboxylate metabolism	ko00630	28
Pyrimidine metabolism	ko00240	13
Oxidative phosphorylation	ko00190	14
Isoflavonoid biosynthesis	ko00943	8
Glucosinolate biosynthesis	ko00966	14
Glycosylphosphatidylinositol (GPI)-anchor biosynthesis	ko00563	5
Tyrosine metabolism	ko00350	20
Phenylalanine metabolism	ko00360	19
Betalain biosynthesis	ko00965	1
Glycolysis / Gluconeogenesis	ko00010	55
Folate biosynthesis	ko00790	10
Steroid biosynthesis	ko00100	13
Vitamin B6 metabolism	ko00750	14
N-Glycan biosynthesis	ko00510	5
Fatty acid metabolism	ko01212	22
Histidine metabolism	ko00340	7
Arginine biosynthesis	ko00220	16
Various types of N-glycan biosynthesis	ko00513	7
Proteasome	ko03050	5
Sesquiterpenoid and triterpenoid biosynthesis	ko00909	37
Stilbenoid, diarylheptanoid and gingerol biosynthesis	ko00945	16
Linoleic acid metabolism	ko00591	8
Nicotinate and nicotinamide metabolism	ko00760	8
Isoquinoline alkaloid biosynthesis	ko00950	16
mRNA surveillance pathway	ko03015	13
Pentose and glucuronate interconversions	ko00040	73
Taurine and hypotaurine metabolism	ko00430	7
Sphingolipid metabolism	ko00600	22
Glycosaminoglycan degradation	ko00531	16
Terpenoid backbone biosynthesis	ko00900	39
Anthocyanin biosynthesis	ko00942	1
Brassinosteroid biosynthesis	ko00905	13
Alanine, aspartate and glutamate metabolism	ko00250	35
Phenylpropanoid biosynthesis	ko00940	144
Lysine biosynthesis	ko00300	2
C5-Branched dibasic acid metabolism	ko00660	2
Peroxisome	ko04146	28
Lysine degradation	ko00310	12
Ubiquinone and other terpenoid-quinone biosynthesis	ko00130	22
Monobactam biosynthesis	ko00261	4
Inositol phosphate metabolism	ko00562	25
Synthesis and degradation of ketone bodies	ko00072	8
Propanoate metabolism	ko00640	12
Citrate cycle (TCA cycle)	ko00020	20
Carbon fixation in photosynthetic organisms	ko00710	29
Ubiquitin mediated proteolysis	ko04120	48
Phosphatidylinositol signaling system	ko04070	22
Carotenoid biosynthesis	ko00906	20
Basal transcription factors	ko03022	4
RNA degradation	ko03018	19
Limonene and pinene degradation	ko00903	5
Arachidonic acid metabolism	ko00590	25
Phosphonate and phosphinate metabolism	ko00440	2
Valine, leucine and isoleucine biosynthesis	ko00290	7
Cysteine and methionine metabolism	ko00270	77
Photosynthesis	ko00195	27
